# Supplementary material for: Reversible fold-switching controls the functional cycle of the antitermination factor RfaH
Source: Nat Commun. 2019 Feb 11;10:702. doi: 10.1038/s41467-019-08567-6 (PMC6370827; doi:10.1038/s41467-019-08567-6)
Supplement: Supplementary file 3 — Source Data [file 41467_2019_8567_MOESM3_ESM.xlsx]

## Sheet: Figure 2b
Figure 2b
			ILV-RfaH:ops12 = 1:0			ILV-RfaH:ops12 = 1:3
Sequence position	Methyl group		d 1H (ppm)	d 13C (ppm)		d 1H (ppm)	d 13C (ppm)	Comment		Ddnorm (ppm)	category
6	L6D2		0.302	26.324		0.322	26.399			0.0274146
6	L6D1		-0.004	21.291		0.01	21.325			0.0163783
7	L7D1		0.369	26.399		0.383	26.858			0.115601
7	L7D2		-0.233	21.792		-0.207	21.941			0.0454265
14	L14D*		0.803	24.78		0.814	24.918			0.0362112			categories:
14	L14D*		0.77	27.36		0.796	26.804			0.141411
21	L21D2		0.678	23.598		0.608	23.643			0.0708983			strongly affected:		Ddnorm ≥	0.14
21	L21D1		0.568	26.171		0.533	26.509			0.0914617			moderately affected:	0.14	> Ddnorm ≥	0.09
26	V26G2		0.866	21.474		0.853	21.611			0.0366342			weakly affected:	0.09	> Ddnorm ≥	0.04
26	V26G1		0.657	21.417		0.619	21.525			0.0466154			not affected:		Ddnorm <	0.04
29	L29D1		0.718	23.579		0.75	23.458			0.0440348			N.A.
29	L29D2		0.526	24.669		0.508	24.748			0.0267219
33	I33D		0.829	14.216		0.829	14.218			0.0005			Leu and Val residues are defined as moderately pr strongly affected, respectively, if at least one methyl group is moderately or storngly affected
35	L35D2		0.892	23.776		0.891	23.777			0.00103078
35	L35D1		0.843	26.281		0.843	26.27			0.00275
38	I38D		0.697	10.899		0.695	10.901			0.00206155
39	V39G1							not assigned
39	V39G2							not assigned
46	V46G1							not assigned
46	V46G2		0.89	20.477		0.888	20.479			0.00206155
50	L50D2		0.384	27.537		0.383	27.501			0.00905539
50	L50D1		0.352	23.419		0.354	23.473			0.0136473
55	L55D1		0.893	24.24		0.8736	24.5507			0.080061
55	L55D2		0.652	26.09		0.666	26.296			0.053369
57	V57G2		1.111	19.9		1.096	19.734			0.0441277
57	V57G1		0.979	23.531		0.963	23.56			0.0175659
63	V63G1							not assigned
63	V63G2							not assigned
64	I64D		0.731	13.656		0.705	13.959			0.0800878
69	I69D		-0.153	9.566		-0.2	9.621			0.04897
75	V75G2		0.677	23.02		0.645	23.146			0.0449027
75	V75G1		0.652	22.428		0.659	21.844			0.146168
79	V79G2		1.138	22.979		1.138	22.959			0.005
79	V79G1		0.819	20.679		0.827	20.704			0.010152
87	I87D		0.715	12.69		0.709	12.622			0.0180278
88	V88G2		1.053	21.404		1.059	21.448			0.01253
88	V88G1		0.934	20.67		0.932	20.672			0.00206155
92	V92G2		0.801	22.508		0.8	22.519			0.00292617
92	V92G1		0.684	20.26		0.68	20.265			0.00419076
93	I93D		-0.464	8.926		-0.461	8.945			0.00561805
96	L96D2		0.877	23.357		0.877	23.357			0
96	L96D1		0.432	26.308		0.435	26.318			0.00390512
98	V98G1							not assigned
98	V98G2							not assigned
104	I104D		0.818	12.688		0.816	12.686			0.00206155
105	V105G1							not assigned
105	V105G2							not assigned
116	V116G1							not assigned
116	V116G2							not assigned
117	I117D		0.753	12.291		0.752	12.293	overlap		0.00111803
118	I118D		0.753	12.291		0.752	12.293			0.00111803
129	I129D		0.465	12.807		0.479	12.836			0.0157659
141	L141D1		0.878	22.072		0.88	22.089			0.00469707
141	L141D2		0.836	25.396		0.838	25.394			0.00206155
142	L142D1		0.619	21.262		0.63	21.288			0.0127769
142	L142D2		-0.361	23.231		-0.348	23.256			0.0144244
143	L143D1		0.857	24.513		0.8653	24.5568			0.0137402
143	L143D2		0.7	22.369		0.706	22.373			0.00608276
145	L145D1		0.619	25.209		0.621	25.141			0.0171172
145	L145D2		0.6085	25.2685		0.602	25.298			0.0098306
146	I146D		0.808	14.073		0.81	14.037			0.00921954
150	I150D							not assigned
162	L162D1		0.897	24.95		0.894	24.953			0.00309233
162	L162D2		0.839	23.193		0.837	23.197			0.00223607

## Sheet: Figure 4b
Figure 4b
				free ILV-RfaH			ILV-RfaH:ops-EC = 1:0.5
	Sequence position	Methyl group		intensity	normalized intensity		intensity	normalized intensity		comment	relative intensity (%)	category		categories
	6	L6D1		156.078	8.1294e-05		36.4192	1.51079e-06			1.85843
	6	L6D2		210.124	0.000109444		25.348	1.05152e-06			0.960783			strongly affected:		rel. int. ≤	30% av. rel. int.
	7	L7D1		235.84	0.000122838		35.7617	1.48352e-06			1.2077			moderately affected:	30% av. rel. int.	< rel. int. ≤	60% av. rel. int.
	7	L7D2		182.299	9.49516e-05		33.4056	1.38578e-06			1.45946			not affected:		rel. int. >	60% av. rel. int.
	14	L14D*		354.464	0.000184624		108.95	4.5196e-06			2.448			N.A.
	14	L14D*		281.347	0.000146541		48.958	2.03094e-06			1.38592
	21	L21D1		243.153	0.000126647		28.7685	1.19341e-06			0.942312
	21	L21D2		244.659	0.000127432		31.07	1.28889e-06			1.01143			30% av. rel. int.	1.07475
	26	V26G1		253.239	0.000131901		42.4673	1.76169e-06			1.33561			60% av. rel. int.	2.1495
	26	V26G2		275.005	0.000143238		69.2206	2.8715e-06			2.00471
	29	L29D1		344.619	0.000179496		143.816	5.96598e-06			3.32373
	29	L29D2		357.396	0.000186151		142.354	5.90533e-06			3.17233
	33	I33D		182.888	9.5258e-05		67.86	2.81506e-06			2.9552
	35	L35D1		491.836	0.000256175		212.392	8.81072e-06			3.43934
	35	L35D2		490.369	0.000255411		415.277	1.72271e-05			6.74484
	38	I38D		265.5	0.000138287		99.7449	4.13775e-06			2.99215
	39	V39G1								not assigned
	39	V39G2								not assigned
	46	V46G1								not assigned
	46	V46G2		808.198	0.000420954		1247.33	5.17435e-05			12.292
	50	L50D1		246.08	0.000128172		81.8907	3.3971e-06			2.65042
	50	L50D2		243.372	0.000126761		94.6103	3.92475e-06			3.09617
	55	L55D1		245.013	0.000127617		135.955	5.63988e-06			4.4194
	55	L55D2		293.103	0.000152664		54.399	2.25665e-06			1.47818
	57	V57G1		201.722	0.000105068		50.4407	2.09245e-06			1.99152
	57	V57G2		189.598	9.87529e-05		142.569	5.91422e-06			5.98891
	63	V63G1								not assigned
	63	V63G2								not assigned
	64	I64D		79.028	4.11621e-05		36.4543	1.51225e-06			3.67388
	69	I69D		67.5294	3.5173e-05		20.484	8.49745e-07			2.4159
	75	V75G1		230.758	0.000120192		55.17	2.28864e-06			1.90416
	75	V75G2		237.044	0.000123466		42.6947	1.77112e-06			1.4345
	79	V79G1		574.776	0.000299375		719.229	2.98361e-05			9.96611
	79	V79G2		249.49	0.000129948		36.6122	1.5188e-06			1.16877
	87	I87D		185.78	9.67644e-05		93.6943	3.88675e-06			4.01672
	88	V88G1		656.965	0.000342184					not quantifyable
	88	V88G2		233.839	0.000121796		57.5548	2.38757e-06			1.9603
	92	V92G1		256.003	0.00013334		66.4356	2.75597e-06			2.06687
	92	V92G2		220.876	0.000115044		97.1538	4.03027e-06			3.50323
	93	I93D		105.241	5.48153e-05		38.1506	1.58262e-06			2.88718
	96	L96D1		184.297	9.59918e-05		63.19	2.62133e-06			2.73079
	96	L96D2		248.058	0.000129202					not quantifyable
	98	V98G1								not assigned
	98	V98G2								not assigned
	104	I104D		249.826	0.000130123		331.068	1.37338e-05			10.5545
	105	V105G1								not assigned
	105	V105G2								not assigned
	116	V116G1								not assigned
	116	V116G2								not assigned
	117	I117D		294.232	0.000153252		389.443	1.61554e-05		overlap	10.5417
	118	I118D		294.232	0.000153252		389.443	1.61554e-05			10.5417
	129	I129D		67.1057	3.49523e-05		22.4709	9.32168e-07			2.66697
	141	L141D1		380.606	0.000198241		121.979	5.0601e-06			2.55251
	141	L141D2		328.545	0.000171124		299.807	1.2437e-05			7.26782
	142	L142D1		239.111	0.000124542		47.7904	1.98251e-06			1.59184
	142	L142D2		157.827	8.22052e-05		39.6246	1.64376e-06			1.99958
	143	L143D1		464.752	0.000242068		212.159	8.80107e-06			3.63578
	143	L143D2		348.744	0.000181645		68.3116	2.83379e-06			1.56007
	145	L145D1		299.638	0.000156068		160.541	6.65978e-06		overlap	4.26724
	145	L145D2		299.638	0.000156068		160.541	6.65978e-06			4.26724
	146	I146D		154.425	8.0433e-05		88.732	3.6809e-06			4.57636
	150	I150D								not assigned
	162	L162D1		1165.03	0.00060681		1599.56	6.63549e-05			10.935
	162	L162D2		1252.17	0.0006522		1661.42	6.89213e-05			10.5675
				number of scans:	8		number of scans:	800		average:	3.5825
				receiver gain:	1030		receiver gain:	1030
				[ILV-RfaH] (µM):	233		[ILV-RfaH] (µM):	27.2
				duration of 90° 1H pulse (µs):	13.24		duration of 90° 1H pulse (µs):	12.31

## Sheet: Figure 5b
Figure 5b
				ILV-RfaH:ops-EC:S10 = 1:1:0			ILV-RfaH:ops-EC:S10 = 1:1:2
	sequence position	methyl group		intensity	normalized intensity		intensity	normalized intensity		comment	relative intensity (%)	category		categories
	104	104.D		103.268	1.21797e-05		108.32	1.52789e-05			125.446
	105	116.G1			0			0		not assigned				strongly affected:		rel. int. ≤	65% av. rel. int.
	116	116.G2		40.6918	4.79929e-06		30.3223	4.27706e-06			89.1187			moderately affected:	65% av. rel. int.	< rel. int. ≤	80% av. rel. int.
	117	117.D		41.8434	4.93511e-06		23.2916	3.28536e-06			66.5711			not affected:		rel. int. >	80% av. rel. int.
	118	118.D		19.3719	2.28477e-06			0		lost in noise				N.A.
	129	129.D		58.8337	6.93898e-06		40.3516	5.69173e-06			82.0253
	141	141.D1		48.97	5.77564e-06		33.42	4.714e-06			81.6187
	141	141.D2		38.158	4.50044e-06		17.2404	2.43181e-06			54.035			65% av. rel. int.	40.4749
	142	142.D1		122.597	1.44594e-05		64.1906	9.05429e-06			62.6188			80% av. rel. int.	49.8153
	142	142.D2		116.108	1.3694e-05		74.9362	1.057e-05			77.1868
	143	143.D1		115.204	1.35874e-05		43.9883	6.20469e-06			45.665
	143	143.D2		120.793	1.42466e-05		44.5122	6.27859e-06			44.0708
	145	145.D1		71.0226	8.37657e-06		28.9408	4.08219e-06			48.7335
	145	145.D2		59.1271	6.97359e-06		16.9581	2.392e-06			34.3008
	146	146.D		81.0751	9.56219e-06		22.6703	3.19772e-06			33.4413
	150	150.D		47.803	5.638e-06		13.4426	1.89612e-06			33.6311
	154	154.G1		53.1728	6.27132e-06		24.7082	3.48517e-06			55.5732
	154	154.G2			0			0		not assigned
	162	162.D1			0			0		signal overlap
	162	162.D2			0			0		signal overlap
										average:	62.2691
				number of scans:	256		number of scans:	256
				receiver gain:	1440		receiver gain:	1440
				[ILV-RfaH] (µM):	23		[ILV-RfaH] (µM):	19.2
				duration of 90° 1H pulse (µs):	12.19		duration of 90° 1H pulse (µs):	12.17

## Sheet: Figure 6d
Figure 6d
May 4th 2018																May 5th 2018
																																May 7th 2018															G8C May 8th 2018
Name	Volume			U11/total	G12&C13/total	RO/total	U11	G12&C13	R1	R2	R3	RO	TOTAL			Name	Volume			U11/total	G12&C13 /total	RO/total	U11	G12&C13	AP	RO	T					Name	Volume			U11 fr	G12/C13 fr	RO fr	U11	G12/C13	AP	RO	T				Name	Volume
RECT- 1	4.67431e+06		WT none	0.291565	0.100927	0.0402221	4.38957e+06	1.51948e+06	5.77142e+06	1.13699e+06	1.63221e+06	605553	1.50552e+07			RECT- 1	4.13945e+06		WT none	0.288054	0.0922032	0.0651257	4.0595e+06	1.29941e+06	7.81614e+06	917806	1.40928e+07					RECT- 1	1.19778e+06		WT none	0.263359	0.087164	0.0607995	1.13178e+06	374585	2.52983e+06	261284	4.29747e+06				RECT- 1	8.2542e+06	none
RECT- 2	1.26182e+06		WT FL	0.064571	0.401389	0.0305171	977078	6.07376e+06	5.59179e+06	787971	1.23947e+06	461779	1.51319e+07			RECT- 2	1.087e+06		WT FL	0.0735003	0.354494	0.0566585	1.00704e+06	4.85697e+06	7.06084e+06	776286	1.37011e+07					RECT- 2	350609		WT FL	0.0589235	0.346804	0.0468816	284606	1.6751e+06	2.64395e+06	226443	4.8301e+06				RECT- 2	7.99978e+06	FL
RECT- 3	1.79438e+06		WT NTD	0.0545192	0.392083	0.0595975	1.50964e+06	1.08568e+07	9.7301e+06	1.69425e+06	2.24898e+06	1.65026e+06	2.769e+07			RECT- 3	1.31208e+06		WT NTD	0.0601229	0.309901	0.0823935	1.23213e+06	6.35094e+06	1.12219e+07	1.68853e+06	2.04934e+07					RECT- 3	563367		WT NTD	0.0586251	0.357491	0.0546534	497364	3.03289e+06	4.48989e+06	463669	8.48381e+06				RECT- 3	1.31699e+07	NTD1
RECT- 4	1.18944e+06		WT SN	0.0605551	0.399705	0.0284578	904698	5.97163e+06	5.54124e+06	781232	1.31613e+06	425162	1.49401e+07			RECT- 4	1.11248e+06		WT SN	0.072817	0.366633	0.0479274	1.03252e+06	5.19872e+06	7.26881e+06	679593	1.41796e+07					RECT- 4	333421		WT SN	0.0605805	0.353143	0.0449905	267418	1.55887e+06	2.38938e+06	198600	4.41426e+06				RECT- 4	1.0912e+07	NTD2
RECT- 5	4.56742e+06		WT RB	0.298701	0.100724	0.0293561	4.28267e+06	1.44415e+06	5.66332e+06	993820	1.53282e+06	420899	1.43377e+07			RECT- 5	4.25313e+06		WT RB	0.299519	0.0909239	0.0509433	4.17317e+06	1.26684e+06	7.78313e+06	709790	1.39329e+07					RECT- 5	1.3243e+06		WT RB	0.266047	0.0887028	0.0498701	1.2583e+06	419530	2.81592e+06	235867	4.72962e+06				RECT- 5	9.39871e+06	SN
RECT- 6	6.7082e+06		G8C none	0.403708	0.109198	0.0158021	6.42346e+06	1.73747e+06	5.87981e+06	621045	997953	251429	1.59112e+07			RECT- 6	5.17893e+06		G8C none	0.382354	0.0973596	0.0415179	5.09897e+06	1.29836e+06	6.38473e+06	553672	1.33357e+07					RECT- 6	1.93674e+06		G8C none	0.361064	0.104317	0.0401557	1.87074e+06	540487	2.5619e+06	208054	5.18118e+06				RECT- 6	8.86123e+06
RECT- 7	7.3068e+06		G8C FL	0.452507	0.11736	0.012799	7.02206e+06	1.82121e+06	5.26066e+06	579688	635894	198616	1.55181e+07			RECT- 7	7.14665e+06		G8C FL	0.431552	0.0992493	0.0362635	7.06669e+06	1.62521e+06	7.08934e+06	593817	1.63751e+07					RECT- 7	1.97193e+06		G8C FL	0.401792	0.109216	0.0296927	1.90593e+06	518076	2.17872e+06	140850	4.74358e+06				RECT- 7	8.15395e+06
RECT- 8	1.75363e+07		G8C NTD	0.45812	0.0989774	0.0429637	1.72515e+07	3.72722e+06	1.13931e+07	1.70178e+06	1.96576e+06	1.6179e+06	3.76573e+07			RECT- 8	10126341		G8C NTD	0.401115	0.0704594	0.103889	1.00464e+07	1.76474e+06	1.0633e+07	2.602e+06	2.50461e+07					RECT- 8	3.1075e+06		G8C NTD	0.353399	0.104382	0.0839951	3.0415e+06	898356	3.94366e+06	722897	8.60642e+06				RECT- 8	1.27375e+07	none
RECT- 9	6.17691e+06		G8C SN	0.404699	0.103582	0.018449	5.89217e+06	1.50809e+06	5.32891e+06	577257	984335	268605	1.45594e+07			RECT- 9	5.48162e+06		G8C SN	0.373778	0.101671	0.0440494	5.40167e+06	1.4693e+06	6.94399e+06	636581	1.44515e+07					RECT- 9	1623956		G8C SN	0.374616	0.117125	0.0358308	1.55795e+06	487101	1.96473e+06	149013	4.1588e+06				RECT- 9	1.0343e+07	FL
RECT- 10	284742															RECT- 10	79958															RECT- 10	66002.8														RECT- 10	8.69223e+06	NTD1
RECT- 11	1.77973e+06			U11	G12	RO										RECT- 11	1.43094e+06			U11	G12&C13	RO										RECT- 11	478761			U11	G12&C13	RO									RECT- 11	210167	NTD2
RECT- 12	6.33402e+06		WT none	1	1	1										RECT- 12	4.98851e+06		WT none	1	1	1										RECT- 12	1.77927e+06		WT none	1	1	1									RECT- 12	2.44255e+06	SN
RECT- 13	1.1117e+07		WT FL	0.221464	3.97703	0.758713										RECT- 13	6.48247e+06		WT FL	0.255162	3.8447	0.869987										RECT- 13	3.13707e+06		WT FL	0.223739	3.97875	0.771086									RECT- 13	2.41083e+06
RECT- 14	6.23188e+06		WT NTD	0.186988	3.88483	1.48171										RECT- 14	5.33025e+06		WT NTD	0.208721	3.36106	1.26515										RECT- 14	1.66304e+06		WT NTD	0.222606	4.10136	0.898912									RECT- 14	3.78482e+06
RECT- 15	1.7044e+06		WT SN	0.20769	3.96034	0.707516										RECT- 15	1.39837e+06		WT SN	0.25279	3.97635	0.735921										RECT- 15	523706		WT SN	0.23003	4.05148	0.739982									RECT- 15	3.92677e+06	none
RECT- 16	1.99773e+06		WT RB	1.02448	0.99799	0.72985										RECT- 16	1429894		WT RB	1.0398	0.986125	0.782231										RECT- 16	644663		WT RB	1.01021	1.01765	0.820239									RECT- 16	3.09235e+06	FL
RECT- 17	2.08146e+06		G8C none	1	1	1										RECT- 17	1.75675e+06		G8C none	1	1	1										RECT- 17	622252		G8C none	1	1	1									RECT- 17	3.04882e+06	NTD1
RECT- 18	3.98748e+06		G8C FL	1.12088	1.07474	0.809957										RECT- 18	1.89627e+06		G8C FL	1.12867	1.01941	0.873442										RECT- 18	1.00253e+06		G8C FL	1.1128	1.04696	0.73944									RECT- 18	2.6596e+06	NTD2
RECT- 19	1.76834e+06		G8C NTD	1.13478	0.906402	2.71887										RECT- 19	1.60083e+06		G8C NTD	1.04907	0.723703	2.50226										RECT- 19	591277		G8C NTD	0.97877	1.00062	2.09174									RECT- 19	4.15118e+06	SN
RECT- 20	260256		G8C SN	1.00246	0.948569	1.1675										RECT- 20	131533		G8C SN	0.97757	1.04428	1.06097										RECT- 20	104176		G8C SN	1.03753	1.12278	0.892297									RECT- 20	4.16772e+06
RECT- 21	6.85254e+06															RECT- 21	9.52969e+06															RECT- 21	3.66539e+06														RECT- 21	3.57354e+06	none
RECT- 22	6.6729e+06															RECT- 22	8.77438e+06															RECT- 22	3.77952e+06														RECT- 22	365703	FL
RECT- 23	1.08112e+07															RECT- 23	1.29354e+07															RECT- 23	5.62545e+06														RECT- 23	1.12475e+07	NTD1
RECT- 24	6.62235e+06															RECT- 24	8.98235e+06															RECT- 24	3.52494e+06														RECT- 24	9.13813e+06	NTD2
RECT- 25	6.74443e+06															RECT- 25	9.49668e+06															RECT- 25	3.95149e+06														RECT- 25	1.51315e+07	SN
RECT- 26	6.96092e+06															RECT- 26	8.09827e+06															RECT- 26	3.69747e+06														RECT- 26	1.58529e+07
RECT- 27	6.34177e+06															RECT- 27	8.80289e+06															RECT- 27	3.31428e+06														RECT- 27	1.25846e+07
RECT- 28	1.24742e+07															RECT- 28	1.23465e+07															RECT- 28	5.07923e+06														RECT- 28	1.13991e+07
RECT- 29	6.41002e+06															RECT- 29	8.65754e+06															RECT- 29	3.1003e+06														RECT- 29	8.91863e+06
RECT- 30	1.08111e+06															RECT- 30	1.71355e+06															RECT- 30	1.13557e+06														RECT- 30	1.41593e+07
RECT- 31	1.71441e+06															RECT- 31	1.2269e+06															RECT- 31	477245														RECT- 31	1.44804e+07
RECT- 32	1.3654e+06															RECT- 32	1.08538e+06															RECT- 32	442403														RECT- 32	1.21841e+07
RECT- 33	2.27167e+06															RECT- 33	1.99762e+06															RECT- 33	679629														RECT- 33	2.09179e+06
RECT- 34	1.35866e+06															RECT- 34	988688															RECT- 34	414560														RECT- 34	1.49834e+06
RECT- 35	1.57125e+06															RECT- 35	1.01888e+06															RECT- 35	451827														RECT- 35	1.44566e+06
RECT- 36	1.19847e+06															RECT- 36	862767															RECT- 36	424014														RECT- 36	2.45807e+06
RECT- 37	1.15711e+06															RECT- 37	902912															RECT- 37	356810														RECT- 37	2.55999e+06
RECT- 38	2.27921e+06															RECT- 38	2.9111e+06															RECT- 38	938857														RECT- 38	1.5386e+06
RECT- 39	1.15468e+06															RECT- 39	945676															RECT- 39	364974														RECT- 39	1.25483e+06
RECT- 40	577426															RECT- 40	309095															RECT- 40	215961														RECT- 40	1.23199e+06
RECT- 41	2.27368e+06																																														RECT- 41	1.90094e+06
RECT- 42	1.88094e+06																																														RECT- 42	1.77767e+06
RECT- 43	2.89045e+06																																														RECT- 43	1.29328e+06
RECT- 44	1.9576e+06																																														RECT- 44	1.07612e+06
RECT- 45	2.17429e+06																																														RECT- 45	1.09537e+06
RECT- 46	1.63942e+06
RECT- 47	1.27736e+06
RECT- 48	2.60723e+06
RECT- 49	1.62581e+06
RECT- 50	641470
RECT- 51	1.99675e+06
RECT- 52	1.85297e+06
RECT- 53	3.04145e+06
RECT- 54	1.81636e+06
RECT- 55	1.81209e+06
RECT- 56	1.64262e+06
RECT- 57	1.58981e+06
RECT- 58	3.00909e+06
RECT- 59	1.6598e+06
RECT- 60	1.3912e+06
[truncated: 23 more columns]

## Sheet: Supplementary Figure 2
Supplementary Figure 2
				free ILV-RfaH			ILV-RfaH:RNAP = 1:1
	Sequence position	Methyl group		intensity	normalized intensity		intensity	normalized intensity		comment	relative intensity (%)
	6	L6D1		3.8452	7.89245e-05		3.3485	2.06944e-05			26.2206
	6	L6D2		5.6447	0.00011586		3.9387	2.4342e-05			21.0098
	7	L7D1		5.7651	0.000118331		4.4217	2.7327e-05			23.0937
	7	L7D2		4.9056	0.00010069		4.2967	2.65545e-05			26.3726
	14	L14D*		7.7932	0.000159959		8.0525	4.97662e-05			31.1118
	14	L14D*		7.0055	0.000143791		6.542	4.0431e-05			28.1179
	21	L21D1		5.8792	0.000120673		3.5893	2.21826e-05			18.3824
	21	L21D2		5.9419	0.00012196		4.856	3.00111e-05			24.6073
	26	V26G1		6.165	0.000126539		4.6999	2.90464e-05			22.9544
	26	V26G2		6.4232	0.000131839		4.6838	2.89469e-05			21.9562
	29	L29D1		7.228	0.000148358		10.2469	6.3328e-05			42.686
	29	L29D2		9.2686	0.000190242		10.0317	6.1998e-05			32.589
	33	I33D		4.5925	9.42631e-05		4.4222	2.73301e-05			28.9935
	35	L35D1		11.6368	0.000238851		11.3977	7.04402e-05			29.4913
	35	L35D2		12.0419	0.000247165		12.5625	7.76389e-05			31.4117
	38	I38D		6.3729	0.000130807		5.6097	3.46691e-05			26.5041
	39	V39G1			0			0		not assigned	#DIV/0!
	39	V39G2			0			0		not assigned	#DIV/0!
	46	V46G1			0			0		not assigned	#DIV/0!
	46	V46G2		25.488	0.000523153		41.0071	0.000253433			48.4433
	50	L50D1		6.4307	0.000131993		5.9405	3.67136e-05			27.8148
	50	L50D2		6.6531	0.000136558		6.1999	3.83167e-05			28.0589
	55	L55D1		6.1911	0.000127075		5.0461	3.1186e-05			24.5414
	55	L55D2		6.7175	0.00013788		5.4572	3.37267e-05			24.4609
	57	V57G1		4.9173	0.00010093		3.1854	1.96865e-05			19.5051
	57	V57G2		3.9074	8.02011e-05		3.1564	1.95072e-05			24.3229
	63	V63G1			0			0		not assigned	#DIV/0!
	63	V63G2			0			0		not assigned	#DIV/0!
	64	I64D		1.6699	3.42755e-05		2.4316	1.50278e-05			43.8442
	69	I69D		1.6782	3.44458e-05		1.7543	1.08419e-05			31.4754
	75	V75G1		6.2806	0.000128912		5.2157	3.22341e-05			25.0047
	75	V75G2		5.8258	0.000119577		4.2707	2.63938e-05			22.0726
	79	V79G1		12.152	0.000249425		27.5296	0.000170139			68.2123
	79	V79G2		6.1308	0.000125837		4.2599	2.63271e-05			20.9215
	87	I87D		4.1233	8.46326e-05		6.1208	3.78278e-05			44.6965
	88	V88G1		15.5023	0.000318192		13.3385	8.24348e-05		not quantifyable	25.9073
	88	V88G2		5.5519	0.000113955		4.3206	2.67022e-05			23.4322
	92	V92G1		6.4464	0.000132315		4.9321	3.04814e-05			23.037
	92	V92G2		5.3764	0.000110353		4.6909	2.89908e-05			26.2709
	93	I93D		2.1281	4.36802e-05		2.3687	1.46391e-05			33.5142
	96	L96D1		6.222	0.000127709		5.3014	3.27638e-05			25.655
	96	L96D2		6.5376	0.000134187		6.4968	4.01516e-05			29.9221
	98	V98G2			0			0		not assigned	#DIV/0!
	104	I104D			0			0		not assigned	#DIV/0!
	104	I104D		5.7042	0.000117081		12.656	7.82168e-05			66.8055
	105	V105G1			0			0		not assigned	#DIV/0!
	105	V105G2			0			0		not assigned	#DIV/0!
	116	V116G1			0			0		not assigned	#DIV/0!
	116	V116G2			0			0		not assigned	#DIV/0!
	117	I117D		8.9603	0.000183914		18.6242	0.000115102		overlap	62.5844
	118	I118D		8.9603	0.000183914		18.6242	0.000115102			62.5844
	129	I129D		1.8917	3.8828e-05		1.7056	1.0541e-05			27.1479
	141	L141D1		8.4798	0.000174052		8.3795	5.17871e-05			29.7539
	141	L141D2		7.8519	0.000161164		5.8398	3.60912e-05			22.3941
	142	L142D1		6.1072	0.000125353		4.6406	2.86799e-05			22.8793
	142	L142D2		4.1416	8.50082e-05		3.6845	2.2771e-05			26.7868
	143	L143D1		10.2245	0.000209862		8.8065	5.4426e-05			25.9341
	143	L143D2		8.3758	0.000171917		7.0767	4.37355e-05			25.4399
	145	L145D1		7.8818	0.000161778		10.1317	6.26161e-05		overlap	38.705
	145	L145D2		7.8818	0.000161778		10.1317	6.26161e-05			38.705
	146	I146D		7.1285	0.000146316		7.5315	4.65463e-05			31.8122
	150	I150D			0			0		not assigned	#DIV/0!
	162	L162D1		22.7239	0.000466418		51.9393	0.000320996			68.8215
	162	L162D2		23.7055	0.000486566		56.4718	0.000349008			71.7287
				number of scans:	16		number of scans:	64
				receiver gain:	203		receiver gain:	203
				[ILV-RfaH] (µM):	15		[ILV-RfaH] (µM):	12.6
				duration of 90° 1H pulse (µs):	11.97		duration of 90° 1H pulse (µs):	12.11

## Sheet: Supplementary Figure 5e
Supplementary Figure 5e
	free ILV-RfaH				free ILV-RfaH-CTD				ILV-RfaH:ops-EC = 1:1				ILV-RfaH-CTD:ops-EC = 1:1
	x	volume	normalized volume		x	volume	normalized volume		x	volume	normalized volume		x	volume	normalized volume
	1117.15	32182996065	1		1117.15	2767740406	1		1117.15	1650257497	1		1117.15	1585251736	1
	10054.4	31916136598	0.991708		44810.2	2588936138	0.935397		44810.2	1675796183	1.01548		44810.2	1502579876	0.947849
	27928.8	31390457721	0.975374		152057	2191559099	0.791822		152057	1631516355	0.988644		152057	1311228744	0.827142
	54740.4	30382639628	0.944059		322857	1679099787	0.606668		322857	1402961436	0.850147		322857	1016247772	0.641064
	90489.3	29119133752	0.904799		557210	1181997037	0.427062		557210	1309229620	0.793349		557210	770478797	0.486029
	135175	27896608217	0.866812		855118	757640853	0.27374		855118	1084625386	0.657246		855118	493569607	0.311351
	188799	26383059917	0.819783		1.21658e+06	426779263	0.154198		1.21658e+06	882952459	0.535039		1.21658e+06	308656944	0.194705
	251359	24495882892	0.761144		1.64159e+06	232075302	0.0838501		1.64159e+06	744325270	0.451036		1.64159e+06	182332822	0.115018
	322857	22740647722	0.706604		2.13016e+06	107891380	0.0389818		2.13016e+06	596279331	0.361325		2.13016e+06	68015303	0.042905
	403292	20814774593	0.646763		2.68228e+06	61105297	0.0220777		2.68228e+06	562799952	0.341038		2.68228e+06	-1337211	-0.000843532
	492664	18994801513	0.590212
	590973	16792213121	0.521773
	698220	15136236466	0.470318
	814404	13425572202	0.417164
	939525	11674467979	0.362753
	1.07358e+06	9996540465	0.310616
	1.21658e+06	8557563051	0.265903
	1.36851e+06	7212221601	0.2241
	1.52938e+06	6020682657	0.187077
	1.69919e+06	5108901367	0.158745
	1877932	4231934659	0.131496
	2.06561e+06	3352296302	0.104164
	2.26223e+06	2711564405	0.0842546
	2.46779e+06	2180710560	0.0677597
	2.68228e+06	1785472565	0.0554788
	x = (g*gH*dgrd)2*(Ddiff – dgrd/3 + t/2)
